# Supplementary material for: Study on the Mechanisms of Glrα3 in Pain Sensitization of Endometriosis
Source: Int J Mol Sci. 2024 Jul 26;25(15):8143. doi: 10.3390/ijms25158143 (PMC11312134; doi:10.3390/ijms25158143)
Supplement: Supplementary file 1 [file ijms-25-08143-s001.zip]

Archive with 1 entries (1 files):
- ijms-3094029-supplementary.xls
