# Supplementary material for: Study on the Mechanisms of Glrα3 in Pain Sensitization of Endometriosis
Source: Int J Mol Sci. 2024 Jul 26;25(15):8143. doi: 10.3390/ijms25158143 (PMC11312134; doi:10.3390/ijms25158143)
Supplement: Supplementary file 1 [file ijms-25-08143-s001.zip › ijms-3094029-supplementary.xls]

## Sheet: Sheet1
	Primer	Primer sequence
	GFAP	Forward：GCTGAGCGAGGAGAAGATGC
		Reverse：GCTGGCTGATGTCCTTCTGG
	Glrα3	Forward：AGTGCGCGATCTCGAAGTG
		Reverse：ATGGAGCCAAAGCTGTTTATGA
	Iba1	Forward：GAGATGGCTGCTTCTGCTG
		Reverse：GCTTCTGCTTCTGCTTCTG
	IL-10	Forward：GCTCTTACTGACTGGCATGAG
		Reverse：CGCAGCTCTAGGAGCATGTG
	IL-1β	Forward：GAAATGCCACCTTTTGACAGTG
		Reverse：CTGGATGCTCTCATCAGGACA
	IL-6	Forward：TGAACAACGATGATGCACTTG
		Reverse：CTGAAGGACTCTGGCTTTGTC
	TNF-α	Forward：CCCTCACACTCAGATCATCTTCT
		Reverse：GCTACGACGTGGGCTACAG
	β-actin	Forward：CCTCGTCCCGTAGACAAAATG
		Reverse：TGAGGTCAATGAAGGGGTCGT
